# Supplementary material for: Cognitive functions and underlying parameters of human brain physiology are associated with chronotype
Source: Nat Commun. 2021 Aug 3;12:4672. doi: 10.1038/s41467-021-24885-0 (PMC8333420; doi:10.1038/s41467-021-24885-0)
Supplement: Supplementary file 4 — Source data [file 41467_2021_24885_MOESM4_ESM.xlsx]

## Sheet: Fig 2a-Table 1
I-O curve
early chronotypes								late chronotypes
morning				evening				morning				evening
RMT	110RMT	130RMT	150RMT	RMT	110RMT	130RMT	150RMT	RMT	110RMT	130RMT	150RMT	RMT	110RMT	130RMT	150RMT
0.187826	0.500977	3.13477	5.83529	0.091271	0.325521	1.2347	2.19173	0.0582682	0.631836	1.87337	4.86068	0.0719401	1.70866	3.39681	7.28809
0.419922	1.03092	2.72721	2.61589	0.155123	0.263021	1.79883	2.52897	0.171549	0.322266	1.14486	1.50618	0.173503	0.345285	1.31576	1.41699
0.0465495	0.298014	1.67334	1.4401	0.0721959	0.279715	2.37165	3.15723	0.858677	3.01172	3.81771	6.32487	0.16569	0.179362	1.6582	2.36914
0.366536	2.47559	5.69076	7.48047	0.0839844	0.294271	1.68717	2.89844	0.0940755	0.304688	1.09147	2.2487	0.458636	0.798177	2.71322	4.0957
0.102213	1.37077	4.93522	8.14453	0.314779	0.654622	1.98763	5.51693	0.146159	0.161784	1.61263	4.00977	0.0859375	1.39453	7.2028	9.19531
0.0439453	0.517253	4.45671	11.8369	0.125977	0.50572	1.42155	3.24154	0.498372	0.932943	4.09961	6.88118	0.538086	2.09017	5.3125	7.8252
0.230469	2.33789	3.66667	5.57357	0.142578	0.682199	2.37044	4.16667	0.124324	0.175781	1.94694	3.47393	0.185922	1.06543	2.7985	4.18457
0.0716146	2.55599	7.37891	11.1146	0.163737	0.592122	3.99219	5.48307	0.133138	0.716146	1.93327	4.01204	0.119141	0.477539	2.2627	5.34994
0.19987	0.969076	3.04329	5.37305	0.255859	0.359584	2.5293	4.31999	0.153809	0.537109	2.91113	5.85937	0.137044	0.919596	5.25423	9.98926
0.335036	1.17643	1.35286	2.05664	0.288086	0.33431	1.30957	1.57422	0.141602	0.460612	1.87305	3.87793	0.239258	2.40788	7.02637	7.83105
0.832357	2.49805	3.11458	3.93913	0.114909	0.573893	0.998698	1.97331	0.202148	0.445312	3.58398	4.63086	0.279018	0.725911	4.81022	10.041
0.297526	1.37793	7.44694	12.2591	0.063151	0.593424	3.17188	7.01302	0.0546875	0.662435	2.16211	3.27572	0.0960286	1.24512	4.47526	4.58561
0.0373186	0.879557	6.20257	16.165	0.0693359	0.279715	2.37165	3.19173	0.136719	0.193569	3.62109	5.80501	0.15625	1.44336	4.61361	9.55924
0.455078	1.49935	3.15332	3.61556	0.0651042	0.988607	1.76758	2.78385	0.119792	0.522461	0.960938	2.4974	0.126628	1.28971	2.40951	3.31185
0.078125	1.00586	2.11719	2.60319	0.078125	0.078125	0.859375	2.11914	0.0602214	0.198242	1.07096	1.81999	0.278646	1.19141	1.99479	3.40104
0.0664063	1.04134	3.889	7.89518	0.3125	0.402995	4.34431	8.61947	0.213542	0.455078	1.79655	3.27083	0.094401	0.59375	2.91927	4.22038

## Sheet: Fig 2b-Table 1
SICI-ICF
early chronotypes												late chronotypes
morning						evening						morning						evening
test pulse	2 ms	3 ms	5 ms	10 ms	15 ms	test pulse	2 ms	3 ms	5 ms	10 ms	15 ms	test pulse	2 ms	3 ms	5 ms	10 ms	15 ms	test pulse	2 ms	3 ms	5 ms	10 ms	15 ms
1	0.340238	0.219908	1.18801	2.25915	2.05963	1	0.297968	0.293702	0.93919	1.23716	1.36908	1	0.134575	0.272651	0.698502	1.24534	1.18331	1	0.47779	0.530424	1.32373	1.11596	1.88025
1	1.03285	0.854858	1.17713	1.24936	1.18143	1	0.772301	0.719331	0.815978	0.798126	0.901016	1	0.348178	0.525529	0.898763	1.01484	0.941764	1	1.05706	1.18106	1.28221	1.71038	1.4181
1	0.375015	0.578915	1.01777	1.12275	1.27444	1	0.208798	0.2756	0.449029	0.673901	0.749301	1	0.322466	0.277843	0.733402	1.14377	1.37422	1	0.392608	0.601528	1.23269	1.70265	1.95925
1	0.869298	0.823022	1.34848	1.15525	1.40836	1	0.514052	0.380562	0.919984	1.18183	0.65281	1	0.162892	0.127831	0.641173	1.32178	0.760006	1	0.500385	0.103804	0.800002	1.3554	1.50474
1	1.17764	0.73153	0.926515	1.12023	1.14302	1	0.691265	0.571859	0.462286	1.42665	1.01995	1	0.394762	0.590159	0.528254	0.600566	0.612202	1	0.96	0.223362	0.622815	1.57905	1.09136
1	0.904711	1.02348	1.44358	1.48625	1.24567	1	0.666501	0.774436	0.879894	1.07317	1.14949	1	0.640092	0.405497	0.390946	0.519694	0.898148	1	1.03366	0.728702	0.978766	0.970227	1.43451
1	0.994032	0.609088	1.72876	2.11368	1.63758	1	0.307831	0.262111	0.565523	0.992745	0.915493	1	0.727575	0.792632	0.532514	1.09968	0.76804	1	1.01751	0.716469	1.06013	1.19491	1.46458
1	1.04179	1.66427	1.82837	1.9901	2.78323	1	0.384198	0.482665	0.803996	0.932327	0.873208	1	0.725393	0.856512	0.937622	1.22919	1.06225	1	0.829459	0.955795	0.857901	0.958988	0.905246
1	0.953839	1.0408	0.934916	1.86039	1.38897	1	0.326062	0.560521	0.647894	0.862991	1.13715	1	0.980756	0.427436	0.426554	0.484951	1.21345	1	0.796448	0.713556	0.46831	1.10599	1.06773
1	0.349962	0.412978	1.05851	1.37359	1.09434	1	0.0755021	0.102331	0.454625	1.03944	1.84504	1	0.624091	0.902181	0.942056	1.16241	0.935553	1	1.22609	0.964572	1.60528	1.96038	1.96017
1	0.713325	0.730666	1.16254	1.28167	1.17721	1	0.816718	0.931914	1.05228	0.947888	0.89794	1	0.189629	0.406282	0.630398	1.16337	0.995108	1	0.321625	0.730148	1.49193	2.03779	1.86216
1	0.237372	0.236788	0.747007	1.36	1.71124	1	0.0730206	0.293579	0.801397	0.835329	0.866101	1	0.307323	0.481808	0.863628	1.13846	1.17346	1	0.682436	0.894644	1.16055	1.35631	1.36392
1	1.03726	1.16986	1.12883	1.06178	1.13843	1	0.3022	0.398884	0.781237	0.830198	1.02341	1	0.972462	1.03794	1.01064	1.29008	1.13719	1	0.572682	0.875783	1.1568	1.80388	1.91244
1	0.981515	1.38995	1.66858	1.8416	1.57781	1	0.794062	0.823118	1.06426	1.17731	1.2596	1	0.416175	0.505805	0.670779	0.861604	0.839823	1	0.73316	1.2314	1.79166	2.24866	2.09623
1	0.310629	0.21056	0.800427	1.36661	1.57333	1	0.189329	0.277665	0.422494	1.01092	0.833755	1	0.350935	0.392452	0.728059	0.742677	0.797455	1	0.638107	0.37161	1.02188	1.10486	1.17229
1	0.839271	1.17114	1.38094	1.78209	1.84023	1	0.748661	0.658898	1.02394	1.18514	1.01044	1	0.217259	0.132564	0.552919	0.969732	1.24888	1	0.42274	0.218623	0.800776	1.38192	1.29133

## Sheet: Fig 2c-Table 1
I-Wave facilitation
early chronotypes								late chronotypes
morning				evening				morning				evening
test pulse	early ISI	middle ISI	late ISI	test pulse	early ISI	middle ISI	late ISI	test pulse	early ISI	middle ISI	late ISI	test pulse	early ISI	middle ISI	late ISI
1	1.5079	1.65063	1.23382	1	1.1914	1.38512	1.02905	1	0.998346	0.811889	0.815366	1	1.56556	1.2671	1.20357
1	1.08109	1.15048	1.11325	1	1.00942	0.989127	0.931351	1	0.960499	1.13262	1.14251	1	1.36578	1.25559	1.33345
1	1.44593	1.2508	1.48499	1	0.92688	0.879024	0.975083	1	1.62702	1.04186	0.595277	1	1.65566	1.26589	0.983378
1	1.62723	1.41148	1.25912	1	3.4917	1.40707	1.24174	1	1.32293	0.960154	0.845294	1	1.54106	1.17053	0.96348
1	1.55643	1.46655	0.907856	1	1.15905	1.37197	0.883577	1	1.12835	1.11907	1.54429	1	2.19904	1.88281	1.79425
1	2.61894	1.59484	1.30969	1	1.13338	1.07459	1.21741	1	1.31391	0.997172	0.882305	1	1.44152	1.44669	1.15259
1	2.20313	1.49595	1.30324	1	1.25107	0.604508	0.676942	1	1.1792	1.24165	1.18364	1	1.49332	1.32231	1.04963
1	3.22409	1.56189	1.31914	1	1.81919	0.920926	0.744104	1	0.94139	0.9576	0.940217	1	1.21618	1.18994	1.11129
1	1.58985	1.91259	1.82848	1	1.42092	1.45102	0.906842	1	1.45368	0.986521	1.06211	1	2.05342	1.28496	1.26192
1	1.52332	1.56886	1.56128	1	1.55213	1.0313	1.15138	1	0.97881	0.93037	0.879909	1	2.11841	1.63129	1.94754
1	1.40965	1.17837	1.21223	1	1.24345	1.05059	1.26825	1	1.32393	1.03086	1.06185	1	1.88963	1.60014	1.15628
1	2.02375	1.51782	1.24802	1	0.912227	0.709638	0.767655	1	1.39146	0.871789	0.910804	1	1.73879	1.3268	1.08419
1	2.67234	1.73484	1.4058	1	1.13972	1.06289	0.975083	1	2.11228	1.44822	0.761658	1	2.51633	2.79301	2.0299
1	1.1284	1.05118	1.05382	1	1.05054	0.890748	0.964476	1	1.33279	1.28973	1.054	1	2.27938	2.16912	2.11944
1	1.28005	1.51085	1.45233	1	0.835605	0.838357	0.862117	1	0.843927	0.924873	0.905899	1	1.02525	0.977958	1.02769
1	2.32467	1.51117	1.24936	1	1.93068	1.00978	0.776767	1	1.08664	0.725758	0.686108	1	1.19825	1.06778	1.0379

## Sheet: Fig 2d-Table 1
SAI
early chronotypes						late chronotypes
morning			evening			morning			evening
test pulse	ISI-20	ISI-40	test pulse	ISI-20	ISI-40	test pulse	ISI-20	ISI-40	test pulse	ISI-20	ISI-40
1	1.14716	0.934321	1	0.895378	0.800673	1	0.241036	0.192539	1	0.310803	0.828626
1	0.799321	0.84117	1	0.760818	0.73111	1	0.579743	0.600781	1	0.941667	0.690909
1	0.925209	0.640275	1	0.393958	0.29054	1	0.320158	0.822774	1	0.685977	0.894485
1	0.893115	0.979226	1	0.632112	0.666147	1	0.541531	0.535978	1	0.810302	0.930442
1	0.606448	1.08984	1	0.455276	1.11409	1	0.551292	0.618259	1	0.94413	0.983754
1	1.4819	1.24587	1	0.47861	0.880615	1	0.639617	0.787765	1	0.941168	0.736442
1	1.08253	0.91293	1	0.629817	0.357589	1	0.545193	0.816122	1	1.0639	0.982514
1	0.322822	0.643531	1	0.242955	0.361508	1	0.685597	0.758637	1	0.911882	0.912052
1	1.02764	1.11317	1	0.493416	0.760936	1	0.715724	0.99812	1	1.1256	0.936903
1	0.952887	0.807208	1	0.536073	0.604768	1	0.845054	0.899347	1	1.0561	1.07242
1	1.08365	0.969665	1	0.949309	0.787404	1	0.347836	0.506297	1	0.662573	0.749196
1	0.475917	0.134945	1	0.395068	0.120868	1	0.371499	0.751236	1	1.00412	0.621332
1	0.977269	0.96459	1	0.426874	0.353993	1	0.441991	0.390716	1	0.683218	1.09278
1	1.20897	1.27112	1	0.819804	0.770396	1	0.489833	0.375722	1	1.18382	0.671202
1	0.705432	1.07915	1	0.361329	0.278934	1	0.474673	0.410933	1	0.910153	0.712439
1	0.801535	1.11112	1	0.934583	0.521081	1	0.367785	0.568788	1	0.79905	1.02115

## Sheet: Fig 3b,c-anodal- Table 2
anodal stimulation induced MEP
early chronotypes																late chronotypes
morning								evening								morning								evening
BL	0 min	5 min	10 min	15 min	20 min	25 min	30 min	BL	0 min	5 min	10 min	15 min	20 min	25 min	30 min	BL	0 min	5 min	10 min	15 min	20 min	25 min	30 min	BL	0 min	5 min	10 min	15 min	20 min	25 min	30 min
1	1.14	0.94	1.33	1.21	1.44	1.36	1.19	1	0.499646	0.544076	0.704787	0.666599	0.626129	0.576884	0.549999	1	0.92	1.09	1.31	1.27	1.28	0.9	1.01	1	1.11	1.12	1.44	1.28	1.18	1.06	1.04
1	1.22	1.1	1.5	1.83	1.88	1.42	1.15	1	1.07	1.04	1.3	1.32	1.15	1.06	1.04	1	1.06	1.26	1.03	1.18	1.15	0.85	0.88	1	1.17	1.26	1.2	1.73	1.38	1.01	1.1
1	1.20929	1.86726	1.93146	1.44496	1.6017	1.60068	1.27356	1	0.7	1.18	0.9	1.18	1.1	0.93	0.87	1	0.967703	1.06438	1.21342	1.48325	1.56487	1.11642	1.20644	1	0.82	1.11	1.3	1.16	1.16	1.04	0.96
1	1.28156	2.4812	2.62699	2.23927	1.14273	1.2625	1.16967	1	1.02	1.15	1.31	1.43	1.19	1.08	0.96	1	0.79	0.79	1.09	1.03	0.84	1.16	1.01	1	1.53	1.13	1.43	1.45	1.46	1.44	0.9
1	1.37151	1.23273	2.04674	1.0922	1.12325	0.645963	1.10016	1	0.946528	1.14087	0.895029	1.45428	1.13843	0.91185	0.651818	1	1.11	1.06	1.27	1.28	1.21	0.84	0.95	1	1.43	0.9	1.88	1.77	1.75	1.56	1.05
1	1.00039	1.50769	1.16236	1.54399	1.64599	0.872756	0.999901	1	0.96	1.01306	1.16429	1.27548	0.967552	0.832376	1.1469	1	1.06	1.06	1.38	1.41	1.07	1.12	1.01	1	0.98	1.03	1.79	1.46	1.56	1.09	1.17
1	0.807498	0.647956	0.90205	0.874961	1.2749	1.44958	0.953754	1	1.05203	0.753888	0.95923	1.14065	1.23475	1.31659	0.893341	1	0.7	0.91	0.98	1.01	0.91	1.03	1	1	1.03	1	1.43	0.91	1.13	0.79	1.04
1	1.73703	2.02543	2.46741	2.16291	2.07196	1.20966	1.25086	1	0.996746	0.953855	0.923881	1.00661	1.17482	1.22796	0.883751	1	0.82	1.04	1.2	1.35	0.99	1.03	0.97	1	1.13	1.22	1.77	1.49	1.34	1.67	1.07
1	1.70399	2.60977	3.36398	2.03089	1.9762	2.03099	1.20615	1	0.979561	1.23912	1.70759	1.34571	1.27812	1.59837	1.35373	1	1.24152	1.23291	1.36333	2.12399	1.1155	1.28486	1.11921	1	3.0018	2.20142	2.20917	1.77449	1.86244	1.25794	1.36538
1	1.62113	1.55081	2.3964	2.28036	2.05866	1.62306	1.16084	1	1.07681	1.11	1.45623	1.59665	1.47139	1.56544	1.10655	1	1.264	1.16308	1.57551	1.56732	1.669	1.23061	1.26691	1	1.7516	1.93177	2.26814	1.7218	1.84267	1.77237	1.22857
1	1.41999	1.70891	2.55225	2.68801	2.30658	1.88806	1.44786	1	1.3651	1.55932	1.83091	1.6999	1.24915	1.0995	1.0008	1	1.04291	1.00551	1.44598	1.11382	0.892918	0.949117	0.965635	1	1.10312	1.16063	1.21219	1.29526	1.28379	1.00946	1.23994
1	1.18455	1.18611	1.05098	1.63899	2.03169	1.3578	0.926879	1	0.967046	1.26821	1.25783	1.55553	1.51515	1.05472	1.06041	1	1.17609	1.11127	1.20709	1.04301	1.20174	1.1768	1.0308	1	1.71435	1.391	1.45788	1.67626	1.66619	1.14834	0.989157
1	1.3619	2.82892	1.35815	1.29725	1.69496	1.26244	1.05959	1	1.07949	1.32848	1.3693	1.15277	1.47536	1.09503	1.08185	1	1.06286	1.40012	1.31368	1.39089	1.77564	1.13648	1.16356	1	1.21915	1.43732	1.8476	1.31604	1.80716	1.16376	1.12628
1	1.01463	1.07456	1.14328	1.28367	1.13078	1.33206	1.0915	1	1.12187	0.794712	1.05142	0.934628	1.40658	0.938433	1.16255	1	0.902513	0.68896	0.600156	0.549523	0.85887	0.719337	0.82262	1	1.01396	1.02781	1.61334	1.66477	1.20614	1.24741	1.10965
1	0.817438	1.04829	0.793347	1.29263	1.45685	1.30534	1.00575	1	1.00876	1.21237	0.763496	0.933489	1.01395	0.844877	0.86046	1	0.924034	1.0777	0.983685	1.44254	1.14459	1.08983	1.1501	1	1.05931	1.18833	1.23702	1.55788	1.47452	1.30387	1.0749
1	1.35491	1.71973	1.40482	1.47698	1.22711	1.22488	0.94291	1	0.61713	0.940942	1.03406	1.19037	1.15886	1.08197	1.07898	1	0.960864	1.27581	1.60393	1.12634	0.925093	0.954135	1.05504	1	1.35047	1.35676	1.31165	1.4469	1.44467	1.2003	1.04589

## Sheet: Fig 3b,c-cathodal-Table 2
cathodal stimulation induced MEP
early chronotypes																late chronotypes
morning								evening								morning								evening
BL	0 min	5 min	10 min	15 min	20 min	25 min	30 min	BL	0 min	5 min	10 min	15 min	20 min	25 min	30 min	BL	0 min	5 min	10 min	15 min	20 min	25 min	30 min	BL	0 min	5 min	10 min	15 min	20 min	25 min	30 min
1	0.5	0.39	0.36	0.51	0.58	0.91	1.03	1	0.62	0.82	0.79	0.77	0.77	0.79	0.8	1	0.78	0.62	0.55	0.72	0.81	0.99	0.82	1	0.35	0.3	0.28	0.22	0.47	0.67	0.89
1	0.81	0.72	0.75	0.72	0.65	0.65	0.83	1	0.96	0.97	0.88	0.83	0.87	1.02	1.02	1	0.85	0.85	0.8	0.68	0.84	0.84	1	1	0.63	0.44	0.35	0.44	0.49	0.84	0.93
1	0.42	0.49	0.36	0.29	0.38	0.7	0.76	1	0.79	0.75	0.71	0.63	0.74	0.73	0.83	1	0.9	0.83	0.81	0.76	0.6	0.98	1.08	1	0.55	0.34	0.34	0.33	0.5	0.72	1.07
1	0.53	0.3	0.29	0.23	0.48	0.94	0.98	1	0.92	0.98	0.65	0.86	0.76	0.83	1.17	1	0.85	0.71	0.71	0.78	0.92	0.84	0.95	1	0.52	0.48	0.25	0.55	0.61	0.85	0.85
1	0.886798	0.683533	0.434085	0.41469	0.480845	0.73615	1.01575	1	1.01794	0.700884	0.659734	0.700527	0.673837	0.785236	1.01723	1	0.97	0.81	0.77	0.93	0.86	1.02	1.11	1	0.77	0.57	0.34	0.52	0.57	0.73	1.01
1	0.622256	0.542838	0.358491	0.472083	0.253273	1.02898	1.02233	1	0.654799	0.965415	0.756334	0.605604	0.960052	0.984257	0.870631	1	0.93	0.84	0.89	0.97	0.86	0.9	1.05	1	0.37	0.34	0.26	0.32	0.64	0.92	1.1
1	0.632802	0.446261	0.433898	0.271884	0.34327	0.697607	0.905085	1	0.978904	0.976532	0.688582	0.968215	0.61962	0.715826	1.05093	1	0.73	0.8	0.84	0.73	0.72	0.76	0.79	1	0.65	0.61	0.48	0.58	0.63	0.8	0.87
1	0.768447	0.684148	0.549789	0.64254	0.450645	1.048	0.965327	1	0.808413	0.846175	0.757019	0.671719	0.683469	0.888331	0.960893	1	0.93	0.79	0.69	0.69	0.67	0.84	1.02	1	0.36	0.31	0.44	0.3	0.53	0.61	1.02
1	0.523882	0.639329	0.386687	0.609045	0.830996	0.745224	0.799187	1	0.881437	0.696284	0.939649	0.763863	0.537461	0.773379	0.877555	1	0.667226	0.555835	0.511242	0.833753	0.422987	0.828529	0.895606	1	0.720949	0.629484	0.39215	0.240803	0.636969	0.969694	0.89393
1	1.04296	0.705169	0.64351	0.385777	0.511253	0.931559	1.07861	1	1.19957	0.977532	0.929903	0.832056	1.12332	1.32698	1.00259	1	1.19886	1.19876	0.803884	0.698193	0.816056	1.20607	0.972949	1	0.577072	0.508862	0.511899	0.687378	0.645006	0.58775	1.00069
1	0.413504	0.18371	0.295347	0.156738	1.03662	0.759489	1.32348	1	0.88224	0.916651	0.675014	0.768018	0.667846	0.971134	1.07962	1	0.710941	0.696558	0.574249	0.48286	0.710049	0.506101	0.926198	1	1.15195	0.707754	0.994285	0.823622	0.609032	0.994061	1.02095
1	0.522775	0.642081	0.437213	0.418303	0.40911	0.65817	1.49185	1	0.707792	0.604782	0.755411	0.524301	0.500098	0.781779	1.26949	1	0.986506	1.07865	0.925522	0.847869	0.67082	0.663158	1.00773	1	1.18048	0.803271	0.680773	0.743905	0.507929	0.972845	0.983449
1	1.0647	0.690582	0.502438	0.799501	0.707706	0.979517	1.25122	1	0.730599	0.789169	0.595311	0.481016	0.686451	0.779849	0.884038	1	0.7878	0.980988	0.599658	0.745089	0.701658	0.976753	0.958101	1	0.746781	0.773031	0.559836	0.32119	0.527298	0.980737	0.901787
1	0.735658	0.622593	0.321906	0.533104	0.542043	0.79224	1.00108	1	1.04755	0.984284	0.643443	0.455255	0.651051	0.695195	1.05315	1	0.86278	0.717445	0.885994	0.737882	0.948988	1.01089	0.852363	1	0.514774	0.482154	0.459041	0.310592	0.517217	0.641069	0.787251
1	0.542419	0.759882	0.832802	0.425133	0.693333	0.833038	1.15221	1	0.738456	0.593984	0.619851	0.456505	0.783963	0.683177	0.989653	1	0.856342	0.868313	0.775884	0.868745	0.87651	0.914581	1.30399	1	0.646178	0.574869	0.844398	0.710262	0.827225	0.997173	1.39853
1	0.647188	0.507788	0.64006	0.552671	0.723841	0.903811	0.971134	1	0.653186	0.519284	0.65387	0.564596	0.739459	0.923132	0.938416	1	0.749957	0.877348	0.570853	0.709298	0.667953	0.929834	0.912078	1	0.547455	0.452573	0.515889	0.529537	0.833424	0.827173	0.933895

## Sheet: Fig 3b,c-sham-Table 2
sham stimulation induced MEP
early chronotypes																late chronotypes
morning								evening								morning								evening
BL	0 min	5 min	10 min	15 min	20 min	25 min	30 min	BL	0 min	5 min	10 min	15 min	20 min	25 min	30 min	BL	0 min	5 min	10 min	15 min	20 min	25 min	30 min	BL	0 min	5 min	10 min	15 min	20 min	25 min	30 min
1	0.62	0.94	1.04	1.03	0.87	0.76	0.88	1	0.62	0.99	0.69	0.85	0.81	0.98	0.99	1	0.69	0.74	0.69	0.89	0.8	0.99	0.94	1	0.98	1.01	1.03	1.17	1	1.24	1.02
1	0.92	1.14	0.93	0.94	1.03	0.94	0.99	1	1	1.16	1.06	1.08	1.01	1.3	1.04	1	0.82	0.96	0.9	0.94	0.94	0.82	0.9	1	0.98	0.93	1.07	1.04	1.22	1.05	1.07
1	0.98	0.99	1.04	1.03	0.97	0.94	1.1	1	1.02	1.08	1.05	1.01	1.01	0.99	1.01	1	0.74	0.93	0.95	1.13	0.91	0.92	0.96	1	1.06	1.12	0.99	1.04	1.08	1.03	1.05
1	1.05915	1.03456	1.03811	1.05732	1.08985	1.07104	1.07328	1	1.06	1.03	1.04	1.06	1.09	1.07	1.07	1	1.01	0.92	0.89	0.93	1	0.84	0.86	1	0.78	1.02	0.91	0.96	0.85	0.91	1.08
1	0.979671	1.00484	1.1394	1.05576	0.972217	1.05808	1.03475	1	1.20459	0.929054	1.11339	0.935235	1.01274	1.09139	1.0389	1	1.03	1.24	1	0.91	0.96	1.07	1.28	1	0.98	0.97	0.92	0.98	0.97	0.92	0.95
1	0.951936	1.25236	0.97226	0.957137	0.958775	0.93508	1.1712	1	0.93489	0.931579	0.836672	0.771647	0.933531	0.773345	0.815365	1	1.07	1.06	1.04	1.03	1.06	1.02	1.2	1	0.97	1.01	0.96	1.13	1.03	1.06	0.96
1	1.10291	0.849941	0.742678	0.789192	0.729622	1.16593	0.931181	1	1.25937	1.14391	0.697218	0.840857	0.945007	0.979663	0.938349	1	0.937324	1.08055	1.16985	1.01597	1.16493	0.999699	1.1355	1	0.96	0.93	1.11	1.18	1.02	0.94	1.03
1	1.03311	1.0437	0.935793	1.05663	1.1127	1.38524	1.09486	1	1.31229	1.08738	1.06279	1.46015	0.993524	0.998793	0.922283	1	0.99	0.98	0.99	0.97	1.01	1	1.02	1	0.99	1.02	1.01	1.01	1.01	1.05	1.01
1	1.07453	1.1187	1.00508	0.924452	1.12805	0.924756	1.1514	1	0.965746	1.00918	1.10195	0.848099	1.17015	1.04333	0.94291	1	1.01441	0.952301	0.864993	1.08192	0.802975	0.96411	1.05188	1	1.06	0.98	0.87	1.05	0.97	1.1	0.87
1	1.16012	1.04604	1.29241	0.960303	1.18048	0.864232	0.90843	1	1.0701	1.05129	0.93316	0.978309	0.908304	1.03826	0.932508	1	0.935743	0.856368	0.804807	0.95629	1.06949	0.993797	1.14696	1	0.97	1.01	1	1.19	1	0.76	0.82
1	0.926548	1.02203	1.07491	1.13516	1.08325	0.864739	0.996119	1	0.955276	1.08587	1.14937	1.00736	1.08432	1.02052	1.18074	1	0.866526	0.944377	0.805975	0.700463	0.990344	0.65681	1.05753	1	0.92	0.96	0.76	0.99	0.93	1.06	0.91
1	0.724309	0.628715	1.14942	0.574062	0.79698	0.621108	0.790874	1	0.949203	1.19052	1.15503	1.13497	1.06484	0.951948	1.37258	1	0.941589	1.05675	1.02136	0.960507	0.966943	1.10639	1.1411	1	0.91	1.08	1.03	1.18	1.07	1.08	0.99
1	1.24504	1.07565	0.878599	1.01435	1.00429	0.967018	0.950806	1	0.933907	1.12054	0.988775	1.00934	0.864457	1.15117	1.08498	1	1.04916	1.03443	1.10485	1.04149	1.04947	1.13431	1.16563	1	1.02	1.02	1.12	1.02	1.13	0.96	1.23
1	0.755963	1.0759	0.91763	0.971695	1.30504	1.09742	0.992049	1	0.858202	1.01612	0.782495	1.13309	0.861907	0.783497	0.868716	1	0.74553	0.910041	0.932508	0.884182	0.850252	0.87171	1.07859	1	0.66	0.79	0.58	0.83	1	0.85	1.18
1	0.702119	0.865081	0.995119	1.12225	1.10418	1.03033	1.01413	1	0.834497	1.39083	1.25943	1.15317	0.841946	0.785382	0.754888	1	1.00173	1.04457	1.04169	1.02731	1.24909	1.18982	1.0738	1	1.1	1.06	1.09	0.82	0.96	1.44	1.15
1	0.851132	1.08271	1.01504	1.04735	1.04172	0.92212	0.881747	1	0.747013	1.11837	0.797365	0.857931	0.951718	0.960576	0.929936	1	0.696676	1.05683	1.02773	1.01088	1.13906	1.04604	1.10878	1	0.77	1.01	0.94	0.83	0.88	1.02	0.9

## Sheet: Fig 4a-Table 3
SRTT- reaction time
early chronotypes
morning			evening
BL5	BL6	BL7	BL5	BL6	BL7
0.447389	0.831556	0.627586	0.547812	0.667203	0.459605
0.638835	1.16722	0.968891	1.00457	1.05858	0.961844
n/a	n/a	n/a	0.896794	0.896794	0.68956
0.776765	1.03626	0.959948	0.609543	0.799133	0.50828
0.618971	1.02575	0.571488	0.855539	0.991159	0.873204
0.795072	0.996108	0.857047	0.86328	0.94195	0.902895
1.1406	1.2129	1.07051	1.21067	1.1645	1.27784
0.796462	1.10416	0.639081	0.888544	1.13493	1.04039
0.851168	0.977168	0.80736	1.03094	1.16908	1.08947
0.771525	0.957639	0.844654	0.867257	0.994644	0.825026
0.885148	0.956403	0.869189	0.890986	0.905777	0.889747
0.905444	0.987511	0.86639	0.943755	1.00968	1.05815
0.831232	1.02488	0.846215	0.811042	0.979551	0.826704
0.838552	1.00193	0.934001	0.766897	0.779042	0.79677
1.00954	1.00945	0.953655	0.901461	1.04154	0.942682
0.736565	0.938961	0.761227	0.953371	0.909157	0.882202

## Sheet: Fig 4b-Table 3
SRTT- reaction time
late chronotypes
morning			evening
BL5	BL6	BL7	BL5	BL6	BL7
1.01206	0.973824	1.01483	0.855358	0.90896	0.848836
0.953533	1.06622	0.997779	0.94364	1.02803	0.94046
0.946876	1.08258	0.876731	0.900181	0.993407	0.82488
0.880477	0.934923	0.843008	0.914291	0.990044	0.927714
0.792436	0.866957	0.775912	0.95028	1.15094	0.902298
1.0925	1.13185	1.04396	0.867768	0.970277	0.956961
0.821828	0.917201	0.852227	0.847596	0.977768	0.877327
0.890182	0.955248	1.10154	0.746247	0.980878	0.592689
0.923979	0.989267	0.898045	0.902377	1.09578	0.933646
0.798125	0.96406	0.821656	0.749302	0.969822	0.753003
1.0574	0.915139	0.93386	0.761846	0.947162	0.705141
1.09402	1.12127	1.13659	0.977325	1.07967	0.966775
0.998132	1.00999	1.02575	0.997909	1.0637	1.02856
0.870182	0.966726	0.835064	0.950319	1.02329	0.994929
0.748992	0.734565	0.666508	0.695058	0.893099	0.666359
0.941422	0.920633	0.901327	0.810359	0.963391	0.951739

## Sheet: Fig 4c-Table 3
P300 amplitude- Pz
early chronotypes
morning			evening
BL5	BL6	BL7	BL5	BL6	BL7
-0.914348	2.74139	1.25427	-0.040478	1.41039	0.119728
-1.03039	-0.404343	-1.93878	1.4522	0.921221	0.633229
-0.061395	0.407113	0.040929	0.051143	0.469004	-0.297423
0.559249	1.27258	0.932337	0.32799	0.741471	0.104134
0.267414	3.87311	0.948618	2.90828	3.63026	2.89759
1.57591	3.21728	2.68813	2.34711	2.43204	1.92306
0.134605	1.9217	1.07667	1.839	0.858245	0.422405
0.157978	1.60641	-0.489772	0.094358	0.216089	-0.063374
0.646195	1.52826	1.16673	0.592355	1.69105	0.935449
0.614147	1.57965	-0.065476	1.46613	3.09174	1.91161
0.335396	1.74749	0.718959	0.328316	0.626273	-0.419366
1.73322	2.21644	1.06761	1.04056	1.50747	1.31485
1.74864	1.8531	1.85778	1.88643	1.93127	1.61577
2.30189	1.74448	1.94978	0.686237	0.922476	-0.278775
1.24826	2.3255	2.11685	1.80155	1.46641	1.87058

[truncated: 21 more sheets: Fig 4d-Table 3, Fig 5a,b-Table 3, Fig 5c-Table 3, Fig 5d-Table 3, Fig 5e-Table 3, Fig 5f-Table 3, Fig 5g,h-Table 3, Fig 5i-Table 3, Fig 6a, Fig 6b, Fig S1, Fig S2a, Fig S2b, Fig S3a, Fig S3b, Fig S4a,b, Fig S4c-e, Fig S4f, Table S1-S2, Table S3 …]
